# Supplementary material for: The struggle of preserving self-esteem and professional identity: A grounded theory study of specialists’ experiences serving in the public health system in Rajasthan, India
Source: PLoS One. 2025 Jun 18;20(6):e0325820. doi: 10.1371/journal.pone.0325820 (PMC12176194; doi:10.1371/journal.pone.0325820)
Supplement: S1 Appendix — (XLSX) [file pone.0325820.s001.xlsx]

## Sheet: Coding Sheet1
Code list - Sheet 1
	S. No.	Basic level concepts (Open codes)	Higher level concepts (Axial codes) - Sub Themes/Themes
	1	Lack of Basic living standard Facilities at the residences provided in rural areas	Residential facilities
	2	Lack of insufficient water and electricity supply
	3	Privacy concerns
	4	Lifestyle concerns
	5	Lack of good schools for children	Educational Infrastructure
	6	Untrained teaching staff
	7	Limited scope of personality development of children
	8	Lack of recreational activities for children
	9	Health center location far away from the hometown	Workplace Location
	10	Inability to reach home during emergency
	11	Inadequate transportation facilities
	12	Overinvolvement of Sarpanchm MLAs (Members of Legislative assembly) and senior administrative officials in the work of specialists	Constant challenge to expertise
	13	Dominating and controlling attitude of non technical people
	14	Monitoring of all the activities at the Health setup by non technical people
	15	Untrained about the functionality of rural Health systems
	16	Excessive Involvement of non technical people in participation decision making process
	17	Lack of functional medical equipments	Workplace Infrastructure
	18	Lack of medical labs and testing facilities
	19	Lack of specific medicines required by specialists as essential to be prescribed to patients
	20	Lack of trained subordinate staff at health centers	Availability of Human Resources
	21	Lack of specialists (general medicine, paediatrics, surgery, obstetrics and gynaecology)
	22	Lack of specialists from other specialized areas (Anaesthesian, radiographer,etc)
	23	Evaluation process is based on the conduction of program implementation tasks (non-clinical) rather than clinical tasks	Reward performance linkages
	24	Absence of well-defined transfer policy	Transfer policies
	25	Transfer policies lack procedural fairness
	26	Transfer policies are politically driven
	27	Transfers are based on political leaders' will
	28	Promotion policies for senior positions are non-transparent	Promotion policies
	29	Promotion policies for senior positions are based on one's social contacts
	30	Promotions were only in terms of salary and not in terms of designation (Non transparent)
	31	Irregular working hours	Workload level
	32	More administrative workload and less clinical tasks
	33	Workload is increased due to absence of staff
	34	Lack of skill development training programs	Maintaining Professional competence/Professional Upskilling
	35	Restricted scope to upgrade one's clinical competencies
	36	More trainings related to health program implementation tasks
	37	Being demanded unnecessary favours from people above in hierarchy	Medico legal cases
	38	Forced to perform unethical tasks at rural CHCs
	39	Job insecurity
	40	Desired salary increments, considering the conditions of working in rural CHCs	Financial and Non-financial Incentives
	41	Rewards similar to private setup
	42	Good education for childen
	43	Transportation and conveyance Facilities
	44	Rural community support and understanding
	45	Provision of police stations and other facilities for life security of specialists
	46	Provision of well-developed Residential Facilities (with uniterrupted supply of electricity and Water)
	47	Proper workplace Infrastructure
	48	Less administrative Workload and more focus on clinical tasks
	49	Elimination of political people/administrative people's interference in the work related matters of doctors
	50	Sufficient trained human resources (staff) for management tasks and data entry related to program implementation purposes
	51	Limited work freedom	Escalation of power to senior administrative officials and local governing bodies /Power struggles with senior administrative officials and local governing bodies
	52	Authoritative leadership style
	53	Lack of respect and recognition
	54	Over interference of local governing bodies and senior authorities in the work of specialists
	55	Lack of trust regarding the clinical treatment procedures	Unsatisfied relationship with the rural community
	56	Constant judgement by the patients
	57	Miscontrued for one's action because of inability to treat the patients properly due to poor workplace infrastructure
	58	Physical violence and verbal abuse
	59	Constant protests to gain popularity by defaming specialists
	60	Development of learned helplessness	Compromise with deskilling
	61	Becoming deskilled by forgetting learned skills due to limited scope of practice in rural CHCs
	62	Lack of confidence in one's ability to execute clinical tasks and treat patients properly
	63	Discrepancy in one's actual and assigned role	Self role distance
	64	Alienated with one's work
	65	Lowered self esteem
	66	Lack of work autonomy
	67	Breakdown of will power
	68	Emotional and mental exhausation
	69	Low self esteem
	70	Low confidence in one's skills
	71	Depression
	72	Fear
	73	Anxiety
	74	Poor perception of one's profesional identity
	75	Persistent distress
	76	Perceived powerlessness
	77	Despite decent salary packages, left the rural healthcare system	Risk taking perspective
	78	Protecting one's sense of self
	79	Higher earnings
	80	More professional growth opportunities
	81	Preserving one's knowledge and skillset
	82	More scope of practice in private health facilities
	83	More work autonomy in private setup
	84	Attainment of psychological well being
	85	Gaining one's self esteem
	86	Gaining one's professional reputation
	87	Loss of professional identity
	88	Career transition
	89	Diminished work autonomy
	90	Psychological distress
	91	Loss of professional competencies/lack of professional upskilling
	92	Acknowledging reality	Acceptance and Adaptation
	93	Compromised autonomy
	94	Restricted scope of Practice
	95	Deskilling
	96	Changing expectations
	97	Adapting to one's changed expectations
	98	Lowered self esteem
	99	Emotional readiness
	100	Decent salary structure
	101	Government job stability
	102	Pre PG incentives
	103	Delegation of powers to non technical/untrained people and senior administrative officials to monitor rural health systems	Demotivation and acute shortage of specialist physicians
	104	Increased workload on specialists
	105	Poor treatment outcomes due to lack of appropriate workplace infrastructure
	106	Learned helplessness
	107	More administrative workload and less clinical work
	108	Irregular working hours
	109	Decreased work productivity
	110	Poor working conditions
	111	Compromised autonomy
	112	Lack of capacity building training programs to upgrade one's skills
	113	Deskilling
	114	Unsatified relationship with the rural community
	115	Loss of professional identity
	116	Low job satisfaction
	117	Lowered self-esteem
	118	Lack of participation in decision making
	119	Inadequate rural development infrastructure
	120	Low quality provision of healthcare services due to insufficient workplace infrastructure	Dissatisfied beneficiaries
	121	Low quality provision of healthcare services due to higher attrition rates of specialist physicians
	122	Unhappy patients
	123	Lack of trust on treatment services
	124	Personal Security	Challenges for female specialist physicians, when compared with male specialist physicians
	125	Additional family Responsibilities, apart from work roles
	126	Co-location with spouse
	127	Lack of proper residential facilities
	128	Lack of privacy
	129	Behaviour of rural public
	130	Lack of safety
	131	Compromised autonomy
	132	Perceived being professionally incompetent

## Sheet: Coding Sheet2
	Code list - Sheet 2
	S. No.	Higher level concepts (Axial codes) -Themes (comprising sub-themes)
	1	Disadvantages of underdevelopment (Residential facilities, educational infrastructure, workplace location)
	2	Local Political climate (Constant challenge to expertise, Reward-performance linkages, HR policies, professional competence/professional upskilling, medico-legal cases)
	3	Healthcare system factors ( Workplace Infrastructure, workload level and financial incentives)
	4	Extrinsic consequences (power struggles with senior administrative officials and local governing bodies, uneasy relations with patients)
	5	Intrinsic consequences (Compromising with Deskilling, Self-Role distance)
	6	Decision to quit (Risk taking)
	7	Decision to continue (Acceptance and adaptation)
	8	Health systems consequences (Demotivation and acute shortage of specialist physicians)
